# Supplementary material for: Discordant Health Implications and Molecular Mechanisms of Vitamin D in Clinical and Preclinical Studies of Prostate Cancer: A Critical Appraisal of the Literature Data
Source: Int J Mol Sci. 2024 May 13;25(10):5286. doi: 10.3390/ijms25105286 (PMC11120741; doi:10.3390/ijms25105286)
Supplement: Supplementary file 1 [file ijms-25-05286-s001.zip]

Archive with 1 entries (1 files):
- ijms-2995623-supplementary.pdf
